# Supplementary material for: The Origin and Invasion Pathway of Brown Rats Rattus norvegicus on Dok-Do Island Revealed by Genome-Wide Markers from 3-RADseq Approach
Source: Animals (Basel). 2023 Apr 3;13(7):1243. doi: 10.3390/ani13071243 (PMC10093337; doi:10.3390/ani13071243)
Supplement: Supplementary file 1 [file animals-13-01243-s001.zip]

Archive with 1 entries (1 files):
- animals-2131314-supplementary.pdf
